# Supplementary material for: DNA methylation dataset of bovine embryonic fibroblast cells treated with epigenetic modifiers and divergent energy supply
Source: Data Brief. 2022 Mar 22;42:108074. doi: 10.1016/j.dib.2022.108074 (PMC8980535; doi:10.1016/j.dib.2022.108074)
Supplement: Supplementary file 1 [file mmc1.zip]

Archive with 1 entries (1 files):
- DIB_Code.html
